# Supplementary material for: The Combination of Galanin (1–15) and Escitalopram in Rats Suggests a New Strategy for Alcohol Use Disorder Comorbidity with Depression
Source: Biomedicines. 2022 Feb 9;10(2):412. doi: 10.3390/biomedicines10020412 (PMC8962322; doi:10.3390/biomedicines10020412)
Supplement: Supplementary file 1 [file biomedicines-10-00412-s001.zip]

Archive with 1 entries (1 files):
- biomedicines-1516714-supplementary.pdf
